# Supplementary material for: Predicting recurrent atrial fibrillation after catheter ablation: a systematic review of prognostic models
Source: Europace. 2020 Mar 30;22(5):748–60. doi: 10.1093/europace/euaa041 (PMC7203634; doi:10.1093/europace/euaa041)
Supplement: euaa041_Supplementary_Data [file euaa041_supplementary_data.zip]

Archive with 6 entries (5 files):
- euaa041-suppl_data/
- euaa041-suppl_data/Suppl file 1 Search strategies MEDLINE & Embase.docx
- euaa041-suppl_data/Suppl file 2 Risk of bias assessment.docx
- euaa041-suppl_data/Suppl file 3 Non-validated models.docx
- euaa041-suppl_data/Suppl file 4 DR-FLASH score.docx
- euaa041-suppl_data/Suppl file 5 Main study characteristics.docx
